# Supplementary material for: Diaphragmatic Ultrasonography in Sports Performance: A Systematic Review
Source: Life (Basel). 2024 Oct 1;14(10):1250. doi: 10.3390/life14101250 (PMC11508651; doi:10.3390/life14101250)
Supplement: Supplementary file 1 [file life-14-01250-s001.zip]

Archive with 1 entries (1 files):
- life-3141860-supplementary.pdf
